# Supplementary material for: In vivo CRISPR screens reveal SCAF1 and USP15 as drivers of pancreatic cancer
Source: Nat Commun. 2024 Jun 20;15:5266. doi: 10.1038/s41467-024-49450-3 (PMC11189927; doi:10.1038/s41467-024-49450-3)
Supplement: Supplementary file 6 — Supplementary Data Files 2 [file 41467_2024_49450_MOESM6_ESM.xlsx]

## Sheet: Primary Tumors
Tumor suppressor identified	amplified gRNA	gRNA sequence	Number of tumor
Cdkn2a	sgRNA 1	CCGCACCGGAATCCTGGACC	1
	sgRNA 2	ACTGTGAGGATTCAGCGCGC	14
	sgRNA 3	GGTCTGGGCGACGTTCCCAG	7
	sgRNA 4	GGTACACAAAGACCACCCAG	5
Usp15	sgRNA 1	GATGGCGGAAGGCGGAGCGG	9
	sgRNA 2	CAGCTGGGACAAATACCAGA	4
	sgRNA 3	GCTGGAATAAACTTGTCAGC	1
Rnf43	sgRNA 1	CTGATGGCAACCCTGCACGC	1
	sgRNA 2	GATGACGACAACCTTGAGCC	4
	sgRNA 3	AGTACTCTTTGACATCACCG	8
Scaf1	sgRNA 1	AGGGCAGGATCTCTGTCAGG	7
	sgRNA 4	CGCCAGGCTGAAGGTCCAGG	3
Fbxw7	sgRNA 1	GTATGTCACAGATTCTAACG	6
	sgRNA 2	AGGAACGAACTTCAGAACCA	2
Nf2	sgRNA 1	CATGCGAGAAGCGATGGCTC	1
	sgRNA 2	GTATACAATCAAGGACACGG	4
Myh2	sgRNA 1	CCTTTGACAAAGGATTCCTT	1
	sgRNA 3	TTTCAAGGTGACCAATGCTG	3
Synpo2	sgRNA 3	GGCTTGCTGAATCTGCAGGG	1
	sgRNA 4	TCCCAACCCAAACTCCAAGG	1

## Sheet: Metastasis
Tumor suppressor identified	amplified gRNA	gRNA sequence	Number of Metastasis
Cdkn2a	sgRNA 1	CCGCACCGGAATCCTGGACC	1
	sgRNA 2	ACTGTGAGGATTCAGCGCGC	4
	sgRNA 3	GGTCTGGGCGACGTTCCCAG	2
Usp15	sgRNA 1	GATGGCGGAAGGCGGAGCGG	2
	sgRNA 2	CAGCTGGGACAAATACCAGA	1
	sgRNA 3	GCTGGAATAAACTTGTCAGC	1
Rnf43	sgRNA 1	CTGATGGCAACCCTGCACGC	2
	sgRNA 2	GATGACGACAACCTTGAGCC	3
	sgRNA 3	AGTACTCTTTGACATCACCG	1
Scaf1	sgRNA 1	AGGGCAGGATCTCTGTCAGG	2
Fbxw7	sgRNA 1	GTATGTCACAGATTCTAACG	1
	sgRNA 4	GCAAGGAGATGAAGTCTCGC	2
