# Supplementary material for: In vivo CRISPR screens reveal SCAF1 and USP15 as drivers of pancreatic cancer
Source: Nat Commun. 2024 Jun 20;15:5266. doi: 10.1038/s41467-024-49450-3 (PMC11189927; doi:10.1038/s41467-024-49450-3)
Supplement: Supplementary file 9 — Supplementary Data Files 5 [file 41467_2024_49450_MOESM9_ESM.xlsx]

## Sheet: qRT-PCR Mouse primers
Gene name	Accession #	Forward Primers (5'-3')	Reverse Primers (5'-3')
Gapdh	NM_008084	CGGCCGCATCTTCTTGTG	CCGACCTTCACCATTTTGTCTAC
Rel-A	NM_009045.5	GCCTCTGGCGAATGGCTTTA	GCGCCCCTCGCATTTATAGC
Rel-B	NM_009046.2	ACGGTCTCCAGGACCACAGA	TCACTCAGCTGTGTCCCGTC
Traf-1	NM_009421.4	TTTCCTTGAGGGAGGAGCGAT	TTCTCCCATATCCACTCTCTCT
Cxcl2	NM_009140	CATCCAGAGCTTGAGTGTGACG	GGCTTCAGGGTCAAGGCAAACT
Cxcl3	NM_203320	TGAGACCATCCAGAGCTTGACG	CCTTGGGGGTTGAGGCAAACTT
Nfkb1	NM_008689	GCTGCCAAAGAAGGACACGACA	GGCAGGCTATTGCTCATCACAG
Nfkb2	NM_019408	TGCTGATGGCACAGGACGAGAA	GTTGATGACGCCGAGGTACTGA
Ppib	NM_011149.2	CAACGATAAGAAGAAGGGACCTAAA	CGTCCTACAGATTCATCTCCAATTT
Serpine1	NM_008871	CCTGGTGGACATCTTCCAGGAGTACC	GAAGCTCATCTCTCCTATGTGCTGGC
Ankrd1	NM_013468.3	TGCCATGAGTATAAACGGACG	GTGGATTCAAGCATATCTCGGAA
Tgfb1	NM_011577	CTCCCGTGGCTTCTAGTGC	GCCTTAGTTTGGACAGGATCTG
Tgfb2	NM_009367	TCGACATGGATCAGTTTATGCG	CCCTGGTACTGTTGTAGATGGA
Tgfb3	NM_009368	CCTGGCCCTGCTGAACTTG	TTGATGTGGCCGAAGTCCAAC
Smad7	NM_001042660	GGCCGGATCTCAGGCATTC	TTGGGTATCTGGAGTAAGGAGG
Snai2	NM_011415	GATGTGCCCTCAGGTTTGAT	GGCTGCTTCAAGGACACATT

## Sheet: sgRNA library
GENE	SEQUENCE
Acvr1b	GGCGAGCAGGAGGACAACAA
Acvr1b	CAAGAACTCACTCACCGCTG
Acvr1b	ACCTGAGCCAGACCCTGACG
Acvr1b	TGTCAGCAGCAATAAAGCCA
Acvr2a	GGTGTACAGACATCACAAGA
Acvr2a	TTCACTTCTAACAGCTGCAA
Acvr2a	CCACAGGTCCACATCCACAC
Acvr2a	ATATGCCAATCCTCTAGCCA
Akap9	GCTGGCAGCCGGCAAGGCGA
Akap9	TCTGCTCGGAAAGTTCTCAG
Akap9	TGCAGATGAATGTAGCTCGG
Akap9	GGACTGAGCTCCTTGCTCAG
Alkbh8	GGCATGAGGAGAGCTTCCAC
Alkbh8	TCACTATGAGAGCAACACTG
Alkbh8	AAGAAACACCTACCATGCCC
Alkbh8	ATCACCAGCAAACTCCGACG
Arhgef17	GAGATGCGCAAACTCTTCGG
Arhgef17	GTGGCACGCCCAGCAGAAGG
Arhgef17	TACCTCCAAGAACTTGAGAA
Arhgef17	TTCACCAGAAGCTCATAGCG
Arid1a	CTTCAGGTCCGGCTCCGCGC
Arid1a	ATGGGTCCCAGACTCCACAG
Arid1a	AGCCTGCTGGGAGAGCGACG
Arid1a	CTTACTGGAGGTCATTGAGG
Arid2	CGGCAGTTCCACCACAGCAG
Arid2	GTTTAAGAAGATCCCTGCGG
Arid2	GTTTCTGAGAAGAATCAGTG
Arid2	TTTACTGCTCGCTAATGCGG
Atf2	ATGTTACCTGGCCACACCCA
Atf2	TGTTGTAGAAACAACTCACC
Atf2	CTCAAGTACTGTAATCACCC
Atf2	TGCAGGAATAGCAACGGGCA
Atm	GTATCTCAGCAACAGTGGCT
Atm	ATAATTCATGCTGTCACCAG
Atm	GCTAAGATGTGACTTAAGCC
Atm	AGCCGAGGGAAATATTCCTC
Atp2b1	TTCCCAGACTAACTGAAGAA
Atp2b1	AGCTGCGATCCTCTTGTCGG
Atp2b1	GTATGCCATCAGCTGGAAGA
Atp2b1	ATCTTCACCTTACTTGGAGC
Atp8b4	ATCGAGATCACCAGGACCAG
Atp8b4	CTGTCGAGCAGTGAGCCACA
Atp8b4	TCACAGGGAAACAAACCTGA
Atp8b4	CACCAGCTGGTGCTTTGGAA
Bcorl1	TCTACAGCACCGCTCTACAG
Bcorl1	AGGCTGAACAGACAGTGCCA
Bcorl1	CGAACAGATGGTCATGAGGA
Bcorl1	TTTCCGTGACTTCATCCCTG
Bmp2k	AAGTCGGAGGGCAGCGGCGG
Bmp2k	TTCCTGGTGCGGACTCACAG
Bmp2k	GTAAGACTCCCATAATCCAC
Bmp2k	AGGGAAACCGATCACCACCA
Brca2	ACAGCTGTGGTTCATAACCG
Brca2	GACTAGCAACATCTACCACA
Brca2	AGCACAGTGGAACTAAGGGT
Brca2	TATTCCCAATCCACATGCAG
Brd8	GTACTGGCCCAACAGAGCCA
Brd8	AGGCCGGCCAGGTTCTGCAA
Brd8	ATGCAGAACTAATCCAAGCC
Brd8	ACAGTCGGTAACCTTCGAGG
C2cd3	CTCGGGATGAAACAACGGAA
C2cd3	CGGACAAGTACAGAAGTAGG
C2cd3	TCTCCAACCCATCAGATCAA
C2cd3	CCTTGACGGGATCATAGACT
Cald1	CTGGTCTGTCACCTGTCCCA
Cald1	TCGCTCAGGACGGTATGAGG
Cald1	ACAGGAGGCAGCCTTGGAGC
Cald1	GAAGCGCCAGAAGATGCCAG
Cand2	TGAGGACAGCGAGCGTAAGG
Cand2	GAGCAGCTCCGGGACATCGC
Cand2	ACCCTGCATAGGCTCAGGGC
Cand2	GATGCCCTGGCTCAGAGCCA
Cc2d2a	GTGTCAGACAAATTCCAAGA
Cc2d2a	GGTTCTAGAAGCTGAAGGGA
Cc2d2a	TCTCTCTGGAGGGACTGCGC
Cc2d2a	GCTCATCATGAGGACCAAGA
Cdc42bpa	GATGGGCCAGCTCAGACCAA
Cdc42bpa	CTGGAAAGCATAGTGCAGAG
Cdc42bpa	TGGAGTTCCAACTGCCACCG
Cdc42bpa	AAGAAGCATCCATTCTTCAG
Cdkn2a	CCGCACCGGAATCCTGGACC
Cdkn2a	ACTGTGAGGATTCAGCGCGC
Cdkn2a	GGTCTGGGCGACGTTCCCAG
Cdkn2a	GGTACACAAAGACCACCCAG
Cep104	TGGTGCCATACCAAGCAGAG
Cep104	AAGCTGATCGACCACTACCT
Cep104	AAGTTGCCCAGATCATCCGC
Cep104	AGTGGAGAAGCGCTGTGCGG
Cntn4	AACTGAAGATGAGGTTGCCA
Cntn4	TGCCGTCAACAACACTGTAG
Cntn4	ATGTATCTGTACCTCCAGAA
Cntn4	TCTCTTGAGAAACGAAGCGG
Cpxm1	ACCGACGGAAGGCGCAAAGG
Cpxm1	CTCCCTGAGAAACAAGAACC
Cpxm1	AAGGACTCCAAGCCTAGAGG
Cpxm1	CTTCGCAGGAATTGTTACAC
Disp2	GCGCCTCAAGACTATCAAGA
Disp2	GCTTCCCAACAGCCCAGCTA
Disp2	GAGACACAGAGATAGGCCGA
Disp2	TGTGGTCCGGACCAAGAGGA
Dnah11	CCTCCCAGGAAGCGCACCCG
Dnah11	TACATGTGTAAGCAATGACC
Dnah11	TTGTGAGATAAAGCATGACC
Dnah11	GGATGGAGACCACTCAAGAG
Dock10	ACGGCTGCTGACGGCCACCG
Dock10	TTACTGAGAAGTCATCACTG
Dock10	TATCCGAACACTCTATTCGA
Dock10	GTAAATTCTACAGTTCCCAG
Dock2	GACAAGGAGCGTCACGGAGT
Dock2	CGAATACAGGAGACCTGTGG
Dock2	CCATCTCAAGGAAGTGACAG
Dock2	CATTCCTGCAGAAATCCCTC
Dync2h1	TCCGTTGAGCAACTGCCCGG
Dync2h1	CTTAAGGAAGACGATACTAG
Dync2h1	TGGATAGAACAAGCTCATCG
Dync2h1	CAAGTCAACAACTTCTAGCA
Ebf1	CAGGAAAGCATCCAACGGAG
Ebf1	CTGCTTCTCAAAGTGAGCCC
Ebf1	CCCAGGGATACGGACAGAAC
Ebf1	AAGAGGGCGTACCTTCCGAG
Ep400	CAGCCCAAACCACATCACCA
Ep400	CAACAGGTGATGCCACCCAC
Ep400	GTTGGCATTAACTGCTGCAG
Ep400	GTGGCTGGGACACTGGCCGG
F8	GCCATCAGAAGATACTACCT
F8	TTGCCAAGCCCAGGCCACCC
F8	ACCCTCAGAAGCTTTCCAGT
F8	TCAGACAAGCCAAATGGAGA
Fancd2	CTTCTTTGCCAGCTTGGAAA
Fancd2	TGGATCAGGTAATCTTCCAA
Fancd2	TGGCCTGGAGTCCTACACTG
Fancd2	TCACAGGGAAATCCTCTAGA
Fasn	ACAGAGAAGAGCCATGGAGG
Fasn	TCCAACAGCAGCCGAAGCTG
Fasn	GGTTGGCCATCATTGCACGC
Fasn	CACAGGACCAAGCATTGCCC
Fbln2	GCCAGGCCTGACCTTGGCAG
Fbln2	GCAACCCACAGGCTCCACCA
Fbln2	GCAGAGGACAATGATACCTG
Fbln2	CCCGAGGCTGCTCCTCGCAG
Fbxw7	GTATGTCACAGATTCTAACG
Fbxw7	AGGAACGAACTTCAGAACCA
Fbxw7	CCAATGGGCAAGGGCAGCAG
Fbxw7	GCAAGGAGATGAAGTCTCGC
Fry	GGCAGACATGGCCAGCCAGC
Fry	TTGATCGGCAACATGGCCGG
Fry	TTGACGAAGTCTCTGCAGCG
Fry	ACCAGTCGAAGAGTGTTCGC
Gigyf2	TACTAGAGCCAATGGTGGCA
Gigyf2	TCCTGTCAATCGCAGGACAG
Gigyf2	AAATGCATAGATCACAGAGC
Gigyf2	AAACTGGCGAATCTTTAGAG
Gnas	CCTCGGCAACAGTAAGACCG
Gnas	GATCCTCATCTGCTTCACAA
Gnas	GCTGCAAGGAGCAACAGCGA
Gnas	TGAGAAGGCCACTAAAGTGC
Golgb1	CTCATCCCAGGAAACTGCCA
Golgb1	CATGTCCTTGAACAAACACA
Golgb1	CCAATCAGAACAAGCCTCGC
Golgb1	ACAGGCAGAGCAAGCTGCCC
Hcfc1	CCTTGTGAGACTCATGAGAC
Hcfc1	GCCTTGTGAGACTCATGAGA
Hcfc1	CCATGTGAGACCCATGAGAC
Hcfc1	CCCTGTGAAACCCATGAAAC
Hivep1	ATTCATCCCAGAAATCTCAG
Hivep1	CTCGGGAGGACACTGAACGG
Hivep1	AGAAGTTACAGTAAGAGCAG
Hivep1	GCACAGACAGCTGATGGCCG
Hspg2	GTCACATGGTACAAGCGAGG
Hspg2	CGTGGCCGAAGGACAAACCC
Hspg2	TTCGATGGTGACCAGGACAG
Hspg2	TGTGCCATGTGACTTGGGCA
Huwe1	CTGCCAGAATTCCATCAAAG
Huwe1	AGAGGACTCCGCTACTGACA
Huwe1	ACACATATACGACTGGCCCA
Huwe1	ACTGGAACTGCCTCCTACCA
Igsf10	ACATAGCAGGCACATCGGCG
Igsf10	TTACTCATGCTGCACAGCAA
Igsf10	AAATGGCAGTCACAGGTCCA
Igsf10	ATCTGGAGGAGTCAGGCCGG
Inadl	CTGCATCTGAACTGTTGCCC
Inadl	TGTCTGCTACACTCCCGGGA
Inadl	GCATTACTACAACAAGCCAC
Inadl	AGTCCTCACGACCACGCCGC
Itpr3	AGAGAACAAGAAGGTGCACG
Itpr3	AGCATCCAGCGTCACCCGCA
Itpr3	TGATAATGCTGGCTGCAAAG
Itpr3	GTTCCGGGACCACCTGGAGG
Jag1	GGGCGAGCAGAAGACTCAGG
Jag1	CTCCAGCTCAAACTGACCCG
Jag1	TGCAGCCAAAGCCATAGTAG
Jag1	CAGGGCTGCAGTCCCAAGCA
Kalrn	AGCATACTCACCAGACACAA
Kalrn	TCGGGCAGGGAAGGTCAGGA
Kalrn	GAGGGCCACATGGATCTCGG
Kalrn	CCGGTCCAGCTCTTCCACGG
Kansl1	TCTGTGCTGAATGGCTGCGA
Kansl1	GGGCCTGAAGCCAGTTCCAG
Kansl1	AGAAAGAGGAACGATGCTGC
Kansl1	TGCTAGCACAGGGTGAACGC
Kdm6a	TTCCTCATCACCGAAAGCGG
Kdm6a	TTCGTGAGGTTTCATGAAGA
Kdm6a	TAGCATTATCTGCATACCAG
Kdm6a	CCTGGGAGATAAGGCCACCA
Kif20b	CTTACGTTGTACTTACCGCA
Kif20b	AAGTGAGAAGAGCTCTGGAC
Kif20b	CCAGTAAAGGACCTCTTAGA
Kif20b	ATTGCTGCGACAAATTAAGG
Kmt2c	GGTGACTAGGATGTCGTCGG
Kmt2c	CTTCTACGCCAACAGAGACC
Kmt2c	CAAGAAACGGCACTCTGCTG
Kmt2c	CCATTACCCATGTGCTGCAG
Kmt2d	AGTGGCACCTGGCTTCTCGG
Kmt2d	GACAGAGGAGAGTCCTCAGG
Kmt2d	GACATGGGTGACTCTTCGGG
Kmt2d	GACATGGGTGACTCTTCTGG
Larp4	TGATGGAATGATCTTAGGAC
Larp4	TCCTGAGACAACGCCTGTAG
Larp4	ACCTTACTTTGAAACACCAC
Larp4	TTCTAGGCTCCCTTTCCCAA
Lrp1b	CTGTGCTGCAGACTGTTCGG
Lrp1b	CGTGGCAAAGAAATTCGCCA
Lrp1b	GGACACATGCGCTAGAGCCA
Lrp1b	AGATCTTGCAAGGTCAAACA
Lyst	CTTGGACAGTACCTTGTCCA
Lyst	ACAGGTATCTTCCACACCAA
Lyst	GGAGCCCTGAAAGATCGCGG
Lyst	GAAGGACCCACACTTAAGGA
Macf1	GGACCCTGCAGAACGTGCCG
Macf1	GGTCAACAAACACTTGATGA
Macf1	GCCTGAGAGGACCTCTAACA
Macf1	CCCTGGACTTCCTAAAGCAG
Map2k4	TCCAGCTTCTGGCCACCCGG
Map2k4	CACCTGTCAAATCGACAGCA
Map2k4	GACCTTGGAGAAATTGGACG
Map2k4	CCAGAGAATTCGGTCAACTG
Map2k7	ACTTGGATATCAGCCCACAG
Map2k7	TCACACCGCGCAGTATGGAG
Map2k7	TCAGGCAGAAATCAATGACT
Map2k7	GACAGACGTCTTTATTGCCA
Mark2	GAACGAAAGGGACACGGAGC
Mark2	TGGCAAGGGTAACTTTGCCA
Mark2	CACTGGCATACTCCATGACA
Mark2	AGCTCGAGCCAAATTTCGCC
Mast4	ACGCTCCAGAGCCACGCGCG
Mast4	AGGATGGGAAGCAGCTGCGG
Mast4	GCGAGGGAGCCGATTGGCCA
Mast4	AAATGAAGCACTTACGGAGA
Mycbp2	CCTTGGCAGATCGCTACCGG
Mycbp2	ACAGTAAATGTTGAAGGCAG
Mycbp2	AGGCTTCTTAAACACAGGGA
Mycbp2	ACTGGGATGAATGACAGCAC
Myh11	CGAAGCAGCCAGCATCAAGG
Myh11	GGTTGACCACCACACAGAAG
Myh11	TGTGGTGGCATCCTCCCACA
Myh11	ACAGGCAAACCCAATCCTGG
Myh2	CCTTTGACAAAGGATTCCTT
Myh2	TTACCCATTTGTCAGCCAGG
Myh2	TTTCAAGGTGACCAATGCTG
Myh2	CATCCACTATGCGGGCACCG
Myh9	TGAACCAGCTAGCCTCAAGG
Myh9	CCGGTAGGCAGTATCTGTGA
Myh9	ACACAAGAGCAAGAAGGACC
Myh9	ACAGGCCAACCCTATCCTAG
Nav1	AGCCAGCAGAAAGGCAGCCG
Nav1	AGAAGACGATGACATCACAA
Nav1	CCACTCCCACTGCCTCCCGC
Nav1	GTTGAGCCCACTCTCCGCCA
Nbea	ATGTTGCGGATCGGCACCGA
Nbea	AATTCCGAACACTCTTCCGT
Nbea	AAGCTACAGCATTACTGTCA
Nbea	CTTACCGCAGCACTACACCC
Nf2	CATGCGAGAAGCGATGGCTC
Nf2	GTATACAATCAAGGACACGG
Nf2	AGAGCACGGACGCCTCGGGA
Nf2	GCTTGGTATGCGGAGCACCG
Nlrp3	GATCCACACAGCCATGGCCC
Nlrp3	GTCCTCCTGGCATACCATAG
Nlrp3	CTAGGATCTCCACATGGCGG
Nlrp3	GGACCTCAGTGACAATACTC
Nphp3	CGAGGCCTGCGAGATCCCGG
Nphp3	AGTTGGAGAGCAAACTTCAG
Nphp3	CCCTTTGCAAACATCAACCG
Nphp3	AGATGAAACACAGCCCGAAA
Nup98	GGTTCTAGCAACAATACTGG
Nup98	CCCAAACCCAGTGCTTGTGG
Nup98	CTTTCTTTGCAGCCTCCCAC
Nup98	AGACCCAAATAAGCCAGCCG
Pbrm1	TGCCTACACCAGGCCCAAGC
Pbrm1	TCATTAGGGCTCCAAAGCGG
Pbrm1	AATCAAGGCACACTGGCTGA
Pbrm1	TAGCCACAAATCCATCAGGA
Pcdha3	GCAATGATCTGTCATTGGAG
Pcdha3	CACCAGAGACACAAGCAAGG
Pcdha3	GAATCCACCAAAGTCCGGGA
Pcdha3	GTGCTCCACAGCGCCCACGG
Pcdhga1	TTCCAGAGAAGTTAACCGGC
Pcdhga1	AGTGACCAGCACCTTAGCTC
Pcdhga1	TGCACTAGTGACTTACGCCC
Pcdhga1	GGTAGGACTACACACTGGTG
Pcdhga2	GGGCGGCCCAAAGTGCGCAC
Pcdhga2	AGTGCAATTACCGTTCCCAG
Pcdhga2	AGGCAGAGTAGACCCTCCGG
Pcdhga2	TGCCAGCAGAGCAATGACAA
Pcdhga5	AGACAATGGCAGACCCACCG
Pcdhga5	ACTCCTCACACTCACCGCCA
Pcdhga5	TGTGACCAACACCTTAGCGC
Pcdhga5	CTTAGGCAACCACAACACAC
Pcdhgb4	GGCCACCACTCGAAGCACGG
Pcdhgb4	GGTGGCCACAGACCAAGACG
Pcdhgb4	TAATGGAGGATGCTGAGCCA
Pcdhgb4	ACAATTTGCAGATTCAGCGG
Pcdhgb6	AGGACAACCACCACTCCCGG
Pcdhgb6	CAATGTCACCATCACCGCCA
Pcdhgb6	GTTTCTCTCAACTATAGCGA
Pcdhgb6	GTGTTGTCAAATCATCTCCA
Plxnb2	CTCTTCTACGAGGATGGCAG
Plxnb2	ACAGCCGTGCTGCACCGCGG
Plxnb2	TCATAGCATACAGACTGGAC
Plxnb2	GGAGTCACGACACTGAGCGC
Ppm1g	GCGGAGAAGCCGTAGGGCAG
Ppm1g	TCACAACTGTATTCCTGAGC
Ppm1g	TGATGCCAAGCTGACCACAG
Ppm1g	CTCTGCAGTGGACAATGAGG
Prickle1	GCCGGAATCATCATCTGATG
Prickle1	CTATTTCGCATGCTTGCCAG
Prickle1	AGAGGAAGAAAGAAGCTCTG
Prickle1	TACTCCAGGTCCTGCACGGG
Prx	GGACACCCACCTCAGCGCTG
Prx	ACCAGAGATGAAGCTCCCGA
Prx	GCTCCCAAAGATGCCCGAGA
Prx	TGGGCAGCTGAACTTCCGGG
Ptprs	ACCCACCACAGACACCACGC
Ptprs	CCACGGGTGATCCTAAGCCA
Ptprs	TCATCCCGAGGCGTCCGAAG
Ptprs	GCGCTCTACAACCTTCAACT
Rbm10	ACGAGAGTATGGCAGTCAGG
Rbm10	CCGAGACTCAGCGTAGGCGG
Rbm10	CTGATGCGGAACAAATCCTC
Rbm10	ACTTGCAGGACGCTACACGA
Rbm6	CCTGGACACGATTTCAGAGG
Rbm6	TTATAGGACTGGCCCAAGCG
Rbm6	CAGTTGAAGGAGTATAACAC
Rbm6	GTTGGCCTCCATGCATCCGA
Rbmx	ATTTGCCAAACACTGCCTCA
Rbmx	CGAGAAACGAATAAGTCAAG
Rbmx	GGAGGACCTCCACTTCGTGG
Rbmx	GTTACGGAGGCCCGCCACGA
Rims2	AGGAGGTTGAGAGGCCGCCG
Rims2	CTTTAGTGGGATCACTGAAC
Rims2	GCAAGTCAAGAAGATGGGAG
Rims2	TCCTCACTAAATCAGGAGCA
Rnf43	CTGATGGCAACCCTGCACGC
Rnf43	GATGACGACAACCTTGAGCC
Rnf43	AGTACTCTTTGACATCACCG
Rnf43	CTTCAGCTCAATCCACACAT
Robo1	CTACCCGAGGACAATGATCG
Robo1	CGGAAGAGTAGGCCCGACGA
Robo1	AAACCCTTCAGATGTCATGG
Robo1	CGTTGGCACCAACATGGTGG
Robo2	CGCAGAAGTAAACCGGACGA
Robo2	TTGGAGTGCCAGCCACCACG
Robo2	CTGTGTGGGAACCAATATGG
Robo2	CAGGAGGCCAATTAACCAGG
Ryr1	GCCATCATGGGTGATGGAGG
Ryr1	GGAACCCACCAGCAACGCGC
Ryr1	GCAGAGCCTTACCTCCACAC
Ryr1	CTCCAGTCATCCCAGGGCGG
Sacs	CGCTGAGACCAGCTTTCCGG
Sacs	TTCAGGAAATAGCAAGAAGC
Sacs	ATCTTGATCAGAGACAGACG
Sacs	AAAGAAGCTGCGCAGACCCG
Scaf1	AGGGCAGGATCTCTGTCAGG
Scaf1	TTTGCAGCGGGCCATTCAGC
Scaf1	TGTGAACGAGGCTCTGACCG
Scaf1	CGCCAGGCTGAAGGTCCAGG
Scaf11	TTCACTGTACAGTAAGCCAG
Scaf11	AGTTCAAACACGGCCTGAAA
Scaf11	AAGACGGTTGAGAGAAACAG
Scaf11	TGGCTTCCTCAGGCTTGCCA
Sdk2	GCATCGGATCCACTCGGCCG
Sdk2	TGTACCGCCATACTTCAAGA
Sdk2	AGCCTGGACCGCACCCACGC
Sdk2	AACCAGGTCACCTGTGGCCG
Sel1l	CGAGGCTCGATACTGACCCG
Sel1l	AGTGAAGGACCACACCACCA
Sel1l	ACTACAAGACAGATGAGAAG
Sel1l	GCAGAGATGATCTATCAGGC
Setd2	CGGAGCAGAGACTTACTCAG
Setd2	ACTTCAGGGACCCACAGCGG
Setd2	GGAAGAAGAACAAATCCCAC
Setd2	TGTCCTGGAATACTGTGGAG
Sf3b1	AAGATCGCCAAGACTCACGA
Sf3b1	TCTTGATGAAGCCCAAGGAG
Sf3b1	ATCATTAAGCAACGCCACGG
Sf3b1	GCGAGAACAACATTTGACTA
Shroom4	CGAGGATGGAGAGCCGGCCG
Shroom4	TCTTGGCGGGAGCCATACAA
Shroom4	TGAGTGCGGCCTACTCACAG
Shroom4	TACGGAATGAAATTCAGAGG
Sin3b	ATGGCGCATGCAGGCAGCGG
Sin3b	TGGCAGGGTCACTGCCAAAG
Sin3b	ATGTCTATACGGTATCCAAG
Sin3b	TCCACAGAGTCAGACTCCAG
Slc8a1	CCTGAAGTCAACAAACACAG
Slc8a1	AGTCAAGGTAATCGATGACG
Slc8a1	AGGCCAACCTATCTTCAGGA
Slc8a1	CCTAGGCGAGCACACCAAGC
Slit1	TGGCCTGCAAACCCGTGCCG
Slit1	GGCCAGCAAAGTCATTCTTG
Slit1	GTTCAGGCAACACTTGTAGC
Slit1	GATCAGCTGCATCGAGGAAG
Slit2	CTCCTGTTCAGGCAGCACGG
Slit2	CAGAATCAGCACCATCGAGA
Slit2	GTCCCGAGAAACAGCAGCTC
Slit2	TTCCAAGGAAGGCTTTCCGT
Slit3	GTGGCAGTCCACGCTAGCGG
Slit3	CAAGTCAGCATCATCGAGAG
Slit3	ATCCCGAGGAAGGCGTTCAG
Slit3	CAAATCGCGCAGCGCTCGGA
Slitrk1	CGTCACCTCCGCCTTCACCG
Slitrk1	ATGGTGCAGGAGCACTCCCA
Slitrk1	TGGTGCAGGAGCACTCCCAG
Slitrk1	TGCCGCTGGAAACGTTACAG
Slitrk2	AGTCACAGGTGCAATTCCAC
Slitrk2	GTCTCCCGCTAAGCATGCAG
Slitrk2	GAGGAATGTAGTTATAGACG
Slitrk2	AATCTGCAGGACTTCAGCTA
Slitrk3	GTACACGTGACCCACGGGAG
Slitrk3	GGAGATTACCACCCTAACGG
Slitrk3	CAATAGTGCGCACATCACGG
Slitrk3	ATAGCTGAAATGCTTCACAG
Slitrk5	GTTCACAGGAGCAATTCCAG
Slitrk5	GTCTCGAGAAGGCAATTCCG
Slitrk5	CTACAAAGACAGCACCCGGA
Slitrk5	TCTACAAAGACAGCACCCGG
Slitrk6	CGTTGATGTACTCACGACCA
Slitrk6	TGGATCCACAAGCTTGGCAA
Slitrk6	ATGGCCAGCAAAGATCCTGA
Slitrk6	ACAGCCCTCCACCTTTCAAA
Smarca4	AGGCCGAGGAGTCCCACCCA
Smarca4	GGCACCTCCACCTAGTCCCA
Smarca4	GGCCTACAAGATGTTGGCCA
Smarca4	CGGCTGACCAGGCATCCCGG
Spi1	TAAGTAACCAAGTCATCCGA
Spi1	GCTCTATCGCCACATGGAGC
Spi1	TGATAAGGGAAGCACATCCG
Spi1	CAACTACGGCAAGACAGGCG
Sptb	GCAACCAGCCACCATTCAGC
Sptb	TGCGGCAGGACACTCGAGCC
Sptb	TGAGGCCCAGGACCAGGCGG
Sptb	TCGGGAGACACGCTCAGCCA
Srcin1	GACAGGGACATGCCTTGGGA
Srcin1	CCCAGGGTCCGGTACTCCCG
Srcin1	GCTTCACACACACAGGTCGG
Srcin1	TCCATCAGCAACCAAACTAC
Ston2	CCCAGACTTACCCTCTAAAG
Ston2	GGACCTTTCACACTCTGAGC
Ston2	CCTGCAGCTCATCAATACCG
Ston2	CCTCGAAGAGGAGATCACGG
Syne1	ACATCACCAATGTGATGCAG
Syne1	GATCAATTCCCATCTGGCCA
Syne1	CTTGCAGCGGAAGCCTCCCA
Syne1	AGCCTTGTGAACAAGGACAC
Synpo2	CTGCATTTCCATGACTGGAG
Synpo2	AGGGTAAGTAAGGTCTGCAC
Synpo2	GGCTTGCTGAATCTGCAGGG
Synpo2	TCCCAACCCAAACTCCAAGG
Tle4	TCTGCGGGTACATCTTGCTC
Tle4	ACTAAATGCTATCTGTGCAC
Tle4	GATGGCGTTCAGTTCTGCCA
Tle4	CATGACAATGATCACCAAAG
Tnik	ATTTCATCCAGGCTGCGAGC
Tnik	TGTTCTCACACAGGATGAAG
Tnik	GAAAGGCAACACATTGAAAG
Tnik	GGGAATCACCGCCATTGAGA
Tnxb	CGCACACGCCGTTCTCGCAG
Tnxb	ACCCATAGCTCTCCCAGGCG
Tnxb	TCACACCAACAACAGACACG
Tnxb	AGAGGCGCCAGAACCCACTG
Ttn	GTGGAACCACCACCAGCCAA
Ttn	CGAAGAAGAGGAGTTCCACG
Ttn	GCTGACAAGTACCTGGGACA
Ttn	TGGGAGCCACCAGAGTACGA
U2af1	TGAGGACTCACTTCTTGCGC
U2af1	CCACAGAGAGTGCACAAGAG
U2af1	CCCACAGAGAGTGCACAAGA
U2af1	CACCTCCACCACCGCGTCCA
Usp15	GATGGCGGAAGGCGGAGCGG
Usp15	CAGCTGGGACAAATACCAGA
Usp15	GCTGGAATAAACTTGTCAGC
Usp15	TGAACAATGTTGTAACTCGG
Vps13d	CTGTCGGTTGCACTTCTCAA
Vps13d	AGAAGGAGAAGCTACTGGAG
Vps13d	TTCCCTTGCAGAGTGAGCGG
Vps13d	ATGTCAACTGCACTTTACTG
Zfp36l2	CGGTCCGAGAGCGAGTCCGG
Zfp36l2	TACTACCGCAACCAGCAGCA
Zfp36l2	CAGCTCCGGGCCGAAAGCGA
Zfp36l2	CTGTGATGCAGCTTGGGCCG

## Sheet: guide RNA for hit validation
CRISPR guide
sg_USP15m_1	GCTGGAATAAACTTGTCAGC
sg_USP15m_2	GGTATCTAGTAGATAGTCGG
sg_Scaf1m_1	AGGGCAGGATCTCTGTCAGG
sg_Scaf1m_2	GGTGTCGTGGCCTACGATGG
